# Supplementary material for: Pharmacology-Based Prediction of the Targets and Mechanisms for Icariin against Myocardial Infarction
Source: Medicina (Kaunas). 2023 Feb 21;59(3):420. doi: 10.3390/medicina59030420 (PMC10056910; doi:10.3390/medicina59030420)
Supplement: Supplementary file 1 [file medicina-59-00420-s001.zip › Supplement Table S1.xlsx]

## Sheet: Sheet1
Supplement Table S1. The myocardial infarction-related genes.
Gene symbol
F2
PLAU
PTGS1
PTGS2
HMGCR
TBXA2R
DPP4
PRKCD
EDNRA
AGTR1
PARP1
LTA4H
F2R
PLG
THPO
MPL
SLC9A1
P2RY12
PRTN3
ELANE
SOD1
NOS3
PLAUR
FGA
SERPINE1
CYP3A4
CYP2B6
CYP3A5
CYP2C19
CYP2C9
CYP1A2
CYP2C8
CES1
ABCB1
SLC22A1
SLC22A2
ACE
SLC15A1
SLC15A2
REN
AKR1C1
SLC22A6
PRKAA1
PRKAA2
PRKAB1
PRKAB2
PRKAG1
PRKAG2
PRKAG3
TP53
HSPA5
RPS6KA3
NFKBIA
TNFAIP6
CASP1
CASP3
IKBKB
MAPK1
MAPK15
MAPK3
MAPK4
MAPK6
MAPK7
CCND1
MYC
PCNA
UGT1A6
NAT2
SLC22A8
PCSK9
ADRB1
ADRB2
CYP2D6
ABCB11
ALB
CYP3A7
SLCO1A2
SLCO1B1
ABCC4
ABCC5
ABCC1
AHR
SLCO2B1
SLCO1B3
UGT1A1
UGT1A3
ABCC2
HDAC2
NR1I3
UGT1A9
UGT2B4
SLC5A2
ORM1
ABCG2
MMP2
MMP9
BDKRB1
ADRA1A
NDUFC2
VEGFA
NPPB
GJA1
KCNH2
VCAM1
XDH
CYP1A1
CYP2E1
ADRA1D
ADRA1B
ADRA2C
ADRA2B
ADRA2A
SELE
HIF1A
KCNJ4
UGT2B7
KCNJ2
NR3C2
CYP11B2
HCAR2
NNMT
HCAR3
SLC22A5
SLC16A1
SLC5A8
SLC16A3
SERPINA7
BCHE
SFRP4
SLC22A11
SLC22A7
F10
CYP2J2
VKORC1
CYP2C18
NR1I2
TGFB1
AGT
TNF
IL1B
ITGB3
NPPA
S100B
HMGB1
ICAM1
GSK3B
GATA4
PLN
BECN1
SOD2
MYH7
HSD11B2
PPARGC1A
CAT
LTA
APOE
BCL2L1
PSMA6
OLR1
PHACTR1
BRAP
MIA3
MIAT
WDR12
SH2B3
F7
IL6
CXCL12
IL10
THBD
LGALS2
F5
PLAT
ESR1
KIF6
TNFSF4
F13A1
EPO
HP
ATM
LRP8
KLK1
IL1RN
TNNI3
PAPPA
NOS2
BAX
FLT1
GCLC
TM6SF2
GCLM
PRKCE
ACTA2
BCL2
IL6R
SELL
ADIPOQ
LDHA
DAB2IP
TNFRSF12A
IGF1
JAK2
CREB1
CRP
CREM
CKB
IFNA2
CKM
PDE3A
GGT1
ADORA1
VDAC1
DDIT3
VWF
CCL2
TIMP2
DGKZ
NRIP1
ADORA3
F3
MMP1
SELP
ANGPT1
EDN1
THBS1
HMOX1
ACE2
CD36
CTGF
AGER
CYBA
SIRT1
C3
CSF2
UTS2
CASR
PGF
POSTN
FN1
ANXA5
CTSB
MIF
PDE5A
CDKN1B
ADAMTS1
CCL5
IL17A
TNC
MAP1LC3A
EGLN1
VCAN
EDNRB
EGLN3
LAMP2
APOH
TFPI
CD59
ANGPT2
TNFRSF1B
SIRT3
MDK
AKT1
NFE2L2
REG1A
SMAD2
COL3A1
HAMP
TEK
TBX3
SFRP2
TBX5
SPARC
GSR
SHH
AIMP1
SLPI
UTS2R
TTN
TGFB2
TNFRSF14
SOCS1
MFN2
RAD50
VDAC2
PDGFD
TXNRD1
ATG7
TGFBR2
MTOR
TNFRSF1A
FZD2
TGFBR1
G6PD
SDC1
HADH
RPS6KB1
MMP13
SLC27A6
MAP3K5
GHRH
ITGA3
MEF2C
MDH2
KCNK2
SMAD4
LPL
LPA
FIS1
LDLR
MMP14
CACYBP
RANBP1
PTN
PLCB3
PLCB1
HSPD1
PEBP1
OPRK1
OPRD1
IGF1R
OPA1
YBX1
IL4R
MYH6
LCAT
C8A
CSNK2A1
C7
CAV3
AVPR1A
CYP11B1
COL1A1
CFL1
BDKRB2
AK1
BNIP3
EDN2
DVL1
CYBB
CSNK2B
C8B
CCR3
BIRC5
EPAS1
DAB2
EPOR
DCN
DAG1
APOB
CCNA2
SLC27A1
ABCA1
ENPP1
CBS
GLA
CDH13
CLEC16A
PLCL2
JPH3
LDLRAP1
ABCG5
LAMA3
IL12B
COL4A2
COL4A1
ATP2B1
CST2
ITIH3
LIPA
LMNA
MRAS
RNF13
ILF3
IRF5
SLC24A5
PLA2G3
IVD
ITGA1
ITPK1
SCARB1
EIF2AK1
MTHFR
ZC3HC1
OSGIN1
WRN
SMAD3
LRPAP1
UHRF1
CETP
YTHDF3
ATL1
2020-03-10
MMP3
ANGPTL4
COL13A1
SPTBN5
LTBP2
MLX
BIN1
ARVCF
CCT2
TDRKH
ATXN2
SBF1
DIDO1
TLR4
RGS12
PTPRN2
ARNTL
RHOA
HNF1A
TFF1
TAF4
APOA1
APOC3
CPLX2
EMC8
SMARCA4
TSPAN9
PSMB4
ALOX5AP
ZC3H3
C2
NUP210
C9orf139
SMG6
CALR
SLC7A8
ARHGEF26
CD14
GPR160
CUL9
SWAP70
ALOX5
TCF25
PON1
PML
TP73
PITRM1
PLA2G2A
PLA2G1B
PDZD2
MYH9
LARGE2
CEP19
HGF
SVEP1
ABCG8
ZNF536
NOA1
SPTBN4
PLA2G6
MCCC2
FGB
CARF
UGGT2
PLPP3
WNK2
NDST1
DNAJC6
CYP17A1
FES
CYP27A1
MAPKAP1
TENM3
HLA-B
NCOR2
EEF1A2
TET2
JCAD
ERGIC1
TRAPPC9
PIGQ
LZTR1
ACSS1
GGCX
BCAS3
SIRPA
VOPP1
SORCS2
GLYAT
RELA
NANOS2
NANOS3
FOS
CXCL8
IFNG
JUN
FAS
MPO
CDKN1A
NFKB1
PPARG
CASP9
MAPK8
BDNF
APP
GPT
FBF1
CASP8
PPARA
CYCS
CTNNB1
KCTD11
SREBF1
LEP
EGR1
SPP1
SGPP1
FASN
EGFR
CASP7
MAPK9
NCF1
NR3C1
FASLG
NQO1
TIMP1
IL1A
FGF2
IL4
GPX1
IL2
POMC
CCL3
TH
GSTP1
INS
STAT3
DUSP1
GFAP
BAD
LHB
CXCL2
CEBPB
IRS1
CAV1
FSHB
RUNX2
VIM
DNMT1
CXCL1
CALCA
SGK1
CDH1
FZR1
CTSD
ACHE
NGF
FABP4
RB1
MAPK14
AIFM1
CPT1A
BID
IL18
ACACA
HSPB1
XBP1
SCD
ATF3
NOX4
CDK2
FOXO1
JUNB
TFRC
FOXO3
PTEN
CXCR4
CD44
PCK1
HSP90AA1
COL1A2
CCNB1
PRL
PBX1
MKI67
CEBPA
PLA2G4A
SQSTM1
ATF4
CCNE1
GADD45A
MDM2
PTK2
ALDOA
SLC22A3
CXCL10
ID2
NOS1
NANOS1
SNCA
MAOA
PIK3R1
CD40LG
SLC2A4
MAP2K1
ATP2A2
GAL
GCSAM
GSTA4
STAT1
H2AX
BAK1
TNFSF10
ABCC3
GSTM1
BCL2L11
DNM1L
HSP90B1
ITGB1
MGST1
TNFRSF11B
TRIB3
CDK4
EIF2S1
MAPT
HSPA1A
CLU
ACTB
TIMP3
UCP2
ASNS
CCND2
SELENOP
SLC47A1
ATF2
GPAM
AGTR2
GAPDH
RAF1
PDK4
ATP1A1
TJP1
GSN
NPY
SAT1
SLC26A1
SLC38A1
EIF4EBP1
AR
CDK1
SOCS3
MCL1
NUPR1
SLC3A2
IGFBP3
TAC1
SP1
DAND5
CCND3
HMGCS1
GOT1
SLC7A11
TNFRSF10B
BIRC2
IGFBP4
ACLY
KLF4
NRP1
NELL1
RGS4
KDR
ODC1
OGG1
LEPROT
LEPR
PPP1R15A
NTRK2
FOSB
SOD3
LDHB
SRC
BGLAP
TPI1
PER1
PRKCB
GUCY2C
STAR
S100A4
MAP1LC3B
ENO1
GUSB
EEF1A1
RGS2
LCN2
ALDH2
CFLAR
HSD11B1
ALDH1A1
TGFA
GSTT1
ECH1
MGMT
IL12A
EIF2AK3
RAC1
G6PC
MT1A
BMP2
CDH2
MSMO1
SLC2A1
ALPL
MMP7
GDF15
S100A9
EP300
EPX
ME1
CP
TAGLN
PKM
IL5
SLC29A1
GNAS
CYP19A1
PDGFRB
AKT2
CITED2
LITAF
BIRC3
DUSP5
ALAD
DDIT4
CCN1
EGR2
HBEGF
ACACB
SULT1A1
HSPA8
HRAS
ADM
PDGFB
POR
RRM2
GH1
APEX1
TUBB3
CASP6
SLC2A2
AQP1
MAP2K2
FDFT1
GADD45G
TOP2A
NFIL3
TGFBI
FOSL1
DKK1
AREG
MT3
AQP3
HSPH1
EGF
G0S2
CAMK2A
HSP90AB1
GPX3
CREBBP
STAT6
HSPA1B
PHGDH
CYP1B1
NR1H3
LOX
CRYAB
NR4A1
SQLE
STMN1
MGLL
CPT2
NLRP3
ATP2B4
XRCC5
ITGAM
APAF1
MME
S100A8
CASP2
EIF4G1
PECAM1
NINJ1
HSPE1
CHUK
TFAM
ADRB3
MAP2K3
SERPINB2
PRDX2
SREBF2
E2F1
COL18A1
CX3CL1
ERBB2
CFTR
CHAT
NREP
SRXN1
XIAP
PDCD4
BBC3
IGFBP1
CD86
TXNIP
SNAI1
DRD2
KEAP1
BACE1
POU5F1
ABCG1
NR4A3
FABP1
SLC11A2
CAPN2
EIF5
RAMP2
GPX2
PDPK1
PDK1
FOSL2
SESN1
VDR
ACKR3
P4HA1
PDIA3
PSAT1
DIO2
INSIG1
ITGAV
FADD
ACADM
ID1
DNMT3B
MT2A
ID3
NR1H4
SLC22A4
TLR2
ITPR1
GFRA1
RAN
IER3
PTGES
RPS6
TPM1
DNAJB9
MAFF
PER2
PPIA
MARCKS
BTG2
FGF1
HMGCS2
PLD1
CCNG2
EMP1
MET
SLTM
CASP12
CTSL
TSC22D3
IRS2
LGALS3
IL13
TF
CEBPD
ANXA4
DES
GSTA2
LMCD1
GSTM3
ABCB4
ATF6
EFNA1
NT5E
CCR2
GEM
PRKCA
PRKACA
APLP2
DHCR7
ERN1
VCL
TUBA4A
CXCL5
IGFBP2
COL2A1
ACO2
NCF2
PITX3
PTX3
ANXA2
GATD3B
HES1
NFE2L1
NRF1
KRT8
HOMER1
YWHAE
CS
HSPA9
HERPUD1
PDLIM1
STIP1
C1S
PNKD
MR1
INSR
COMT
MAOB
TKT
DDR2
ITGA2
OCLN
GAP43
NGFR
PRKCZ
EIF5A
ACSL1
ASS1
HDAC1
IDI1
MAP2
TNFAIP3
IFIT1
ANXA1
CD9
DUSP6
CRH
PDGFRA
GAS6
NME1
CDKN2A
PHLDA1
TK1
HMGA2
OGDH
TMSB4X
CCNB2
