# Supplementary material for: Pharmacology-Based Prediction of the Targets and Mechanisms for Icariin against Myocardial Infarction
Source: Medicina (Kaunas). 2023 Feb 21;59(3):420. doi: 10.3390/medicina59030420 (PMC10056910; doi:10.3390/medicina59030420)
Supplement: Supplementary file 1 [file medicina-59-00420-s001.zip › Supplement Table S2.xlsx]

## Sheet: Sheet1
MI Target	UniProtKB	Resource
F2	P00734	TTD
PLAU	P00749	TTD
PTGS1	P23219	TTD
PTGS2	P35354	TTD
HMGCR	P04035	TTD
TBXA2R	P21731	TTD
DPP4	P27487	TTD
PRKCD	Q05655	TTD
EDNRA	P25101	TTD
AGTR1	P30556	TTD
PARP1	P09874	TTD
LTA4H	P09960	TTD
F2R	P25116	TTD
PLG	P00747	TTD
THPO	P40225	TTD
MPL	P40238	TTD
SLC9A1	P19634	TTD
P2RY12	Q9H244	TTD
PRTN3	P24158	TTD
ELANE	P08246	TTD
SOD1	P00441	TTD
NOS3	P29474	TTD
PLAUR	Q03405	DrugBank
FGA	P02671	DrugBank
SERPINE1	P05121	DrugBank
CYP3A4	P08684	DrugBank
CYP2B6	P20813	DrugBank
CYP3A5	P20815	DrugBank
CYP2C19	P33261	DrugBank
CYP2C9	P11712	DrugBank
CYP1A2	P05177	DrugBank
CYP2C8	P10632	DrugBank
CES1	P23141	DrugBank
ABCB1	P08183	DrugBank
SLC22A1	O15245	DrugBank
SLC22A2	O15244	DrugBank
ACE	P12821	DrugBank
SLC15A1	P46059	DrugBank
SLC15A2	Q16348	DrugBank
REN	P00797	DrugBank
AKR1C1	Q04828	DrugBank
SLC22A6	Q4U2R8	DrugBank
PRKAA1	Q13131	DrugBank
PRKAA2	P54646	DrugBank
PRKAB1	Q9Y478	DrugBank
PRKAB2	O43741	DrugBank
PRKAG1	P54619	DrugBank
PRKAG2	Q9UGJ0	DrugBank
PRKAG3	Q9UGI9	DrugBank
TP53	P04637	DrugBank
HSPA5	P11021	DrugBank
RPS6KA3	P51812	DrugBank
NFKBIA	P25963	DrugBank
TNFAIP6	P98066	DrugBank
CASP1	P29466	DrugBank
CASP3	P42574	DrugBank
IKBKB	O14920	DrugBank
MAPK1	P28482	DrugBank
MAPK15	Q8TD08	DrugBank
MAPK3	P27361	DrugBank
MAPK4	P31152	DrugBank
MAPK6	Q16659	DrugBank
MAPK7	Q13164	DrugBank
CCND1	P24385	DrugBank
MYC	P01106	DrugBank
PCNA	P12004	DrugBank
UGT1A6	P19224	DrugBank
NAT2	P11245	DrugBank
SLC22A8	Q8TCC7	DrugBank
PCSK9	Q8NBP7	DrugBank
ADRB1	P08588	DrugBank
ADRB2	P07550	DrugBank
CYP2D6	P10635	DrugBank
ABCB11	O95342	DrugBank
ALB	P02768	DrugBank
CYP3A7	P24462	DrugBank
SLCO1A2	P46721	DrugBank
SLCO1B1	Q9Y6L6	DrugBank
ABCC4	O15439	DrugBank
ABCC5	O15440	DrugBank
ABCC1	P33527	DrugBank
AHR	P35869	DrugBank
SLCO2B1	O94956	DrugBank
SLCO1B3	Q9NPD5	DrugBank
UGT1A1	P22309	DrugBank
UGT1A3	P35503	DrugBank
ABCC2	Q92887	DrugBank
HDAC2	Q92769	DrugBank
NR1I3	Q14994	DrugBank
UGT1A9	O60656	DrugBank
UGT2B4	P06133	DrugBank
SLC5A2	P31639	DrugBank
ORM1	P02763	DrugBank
ABCG2	Q9UNQ0	DrugBank
MMP2	P08253	DrugBank
MMP9	P14780	DrugBank
BDKRB1	P46663	DrugBank
ADRA1A	P35348	DrugBank
NDUFC2	O95298	DrugBank
VEGFA	P15692	DrugBank
NPPB	P16860	DrugBank
GJA1	P17302	DrugBank
KCNH2	Q12809	DrugBank
VCAM1	P19320	DrugBank
XDH	P47989	DrugBank
CYP1A1	P04798	DrugBank
CYP2E1	P05181	DrugBank
ADRA1D	P25100	DrugBank
ADRA1B	P35368	DrugBank
ADRA2C	P18825	DrugBank
ADRA2B	P18089	DrugBank
ADRA2A	P08913	DrugBank
SELE	P16581	DrugBank
HIF1A	Q16665	DrugBank
KCNJ4	P48050	DrugBank
UGT2B7	P16662	DrugBank
KCNJ2	P63252	DrugBank
NR3C2	P08235	DrugBank
CYP11B2	P19099	DrugBank
HCAR2	Q8TDS4	DrugBank
NNMT	P40261	DrugBank
HCAR3	P49019	DrugBank
SLC22A5	O76082	DrugBank
SLC16A1	P53985	DrugBank
SLC5A8	Q8N695	DrugBank
SLC16A3	O15427	DrugBank
SERPINA7	P05543	DrugBank
BCHE	P06276	DrugBank
SFRP4	Q6FHJ7	DrugBank
SLC22A11	Q9NSA0	DrugBank
SLC22A7	Q9Y694	DrugBank
F10	P00742	DrugBank
CYP2J2	P51589	DrugBank
VKORC1	Q9BQB6	DrugBank
CYP2C18	P33260	DrugBank
NR1I2	O75469	DrugBank
TGFB1	P01137	DisGeNET
AGT	P01019	DisGeNET
TNF	P01375	DisGeNET
IL1B	P01584	DisGeNET
ITGB3	P05106	DisGeNET
NPPA	P01160	DisGeNET
S100B	P04271	DisGeNET
HMGB1	P09429	DisGeNET
ICAM1	P05362	DisGeNET
GSK3B	P49841	DisGeNET
GATA4	P43694	DisGeNET
PLN	P26678	DisGeNET
BECN1	Q14457	DisGeNET
SOD2	P04179	DisGeNET
MYH7	P12883	DisGeNET
HSD11B2	P80365	DisGeNET
PPARGC1A	Q9UBK2	DisGeNET
CAT	P04040	DisGeNET
LTA	P01374	DisGeNET
APOE	P02649	DisGeNET
BCL2L1	Q07817	DisGeNET
PSMA6	P60900	DisGeNET
OLR1	P78380	DisGeNET
PHACTR1	Q9C0D0	DisGeNET
BRAP	Q7Z569	DisGeNET
MIA3	Q5JRA6	DisGeNET
MIAT		DisGeNET
WDR12	Q9GZL7	DisGeNET
SH2B3	Q9UQQ2	DisGeNET
F7	P08709	DisGeNET
IL6	P05231	DisGeNET
CXCL12	P48061	DisGeNET
IL10	P22301	DisGeNET
THBD	P07204	DisGeNET
LGALS2	P05162	DisGeNET
F5	P12259	DisGeNET
PLAT	P00750	DisGeNET
ESR1	P03372	DisGeNET
KIF6	Q6ZMV9	DisGeNET
TNFSF4	P23510	DisGeNET
F13A1	P00488	DisGeNET
EPO	P01588	DisGeNET
HP	P00738	DisGeNET
ATM	Q13315	DisGeNET
LRP8	Q14114	DisGeNET
KLK1	P06870	DisGeNET
IL1RN	P18510	DisGeNET
TNNI3	P19429	DisGeNET
PAPPA	Q13219	DisGeNET
NOS2	P35228	DisGeNET
BAX	Q07812	DisGeNET
FLT1	P17948	DisGeNET
GCLC	P48506	DisGeNET
TM6SF2	Q9BZW4	DisGeNET
GCLM	P48507	DisGeNET
PRKCE	Q02156	DisGeNET
ACTA2	P62736	DisGeNET
BCL2	P10415	DisGeNET
IL6R	P08887	DisGeNET
SELL	P14151	DisGeNET
ADIPOQ	Q15848	DisGeNET
LDHA	P00338	DisGeNET
DAB2IP	Q5VWQ8	DisGeNET
TNFRSF12A	Q9NP84	DisGeNET
IGF1	P05019	DisGeNET
JAK2	O60674	DisGeNET
CREB1	P16220	DisGeNET
CRP	P02741	DisGeNET
CREM	Q03060	DisGeNET
CKB	P12277	DisGeNET
IFNA2	P01563	DisGeNET
CKM	P06732	DisGeNET
PDE3A	Q14432	DisGeNET
GGT1	P19440	DisGeNET
ADORA1	P30542	DisGeNET
VDAC1	P21796	DisGeNET
DDIT3	P35638	DisGeNET
VWF	P04275	DisGeNET
CCL2	P13500	DisGeNET
TIMP2	P16035	DisGeNET
DGKZ	Q13574	DisGeNET
NRIP1	P48552	DisGeNET
ADORA3	P0DMS8	DisGeNET
F3	P13726	DisGeNET
MMP1	P03956	DisGeNET
SELP	P16109	DisGeNET
ANGPT1	Q15389	DisGeNET
EDN1	P05305	DisGeNET
THBS1	P07996	DisGeNET
HMOX1	P09601	DisGeNET
ACE2	Q9BYF1	DisGeNET
CD36	P16671	DisGeNET
CTGF	P29279	DisGeNET
AGER	Q15109	DisGeNET
CYBA	P13498	DisGeNET
SIRT1	Q96EB6	DisGeNET
C3	P01024	DisGeNET
CSF2	P04141	DisGeNET
UTS2	O95399	DisGeNET
CASR	P41180	DisGeNET
PGF	P49763	DisGeNET
POSTN	Q15063	DisGeNET
FN1	P02751	DisGeNET
ANXA5	P08758	DisGeNET
CTSB	P07858	DisGeNET
MIF	P14174	DisGeNET
PDE5A	O76074	DisGeNET
CDKN1B	P46527	DisGeNET
ADAMTS1	Q9UHI8	DisGeNET
CCL5	P13501	DisGeNET
IL17A	Q16552	DisGeNET
TNC	P24821	DisGeNET
MAP1LC3A	Q9H492	DisGeNET
EGLN1	Q9GZT9	DisGeNET
VCAN	P13611	DisGeNET
EDNRB	P24530	DisGeNET
EGLN3	Q9H6Z9	DisGeNET
LAMP2	P13473	DisGeNET
APOH	P02749	DisGeNET
TFPI	P10646	DisGeNET
CD59	P13987	DisGeNET
ANGPT2	O15123	DisGeNET
TNFRSF1B	P20333	DisGeNET
SIRT3	Q9NTG7	DisGeNET
MDK	P21741	DisGeNET
AKT1	P31749	DisGeNET
NFE2L2	Q16236	DisGeNET
REG1A	P05451	DisGeNET
SMAD2	Q15796	DisGeNET
COL3A1	P02461	DisGeNET
HAMP	P81172	DisGeNET
TEK	Q02763	DisGeNET
TBX3	O15119	DisGeNET
SFRP2	Q96HF1	DisGeNET
TBX5	Q99593	DisGeNET
SPARC	P09486	DisGeNET
GSR	P00390	DisGeNET
SHH	Q15465	DisGeNET
AIMP1	Q12904	DisGeNET
SLPI	P03973	DisGeNET
UTS2R	Q9UKP6	DisGeNET
TTN	Q8WZ42	DisGeNET
TGFB2	P61812	DisGeNET
TNFRSF14	Q92956	DisGeNET
SOCS1	O15524	DisGeNET
MFN2	O95140	DisGeNET
RAD50	Q92878	DisGeNET
VDAC2	P45880	DisGeNET
PDGFD	Q9GZP0	DisGeNET
TXNRD1	Q16881	DisGeNET
ATG7	O95352	DisGeNET
TGFBR2	P37173	DisGeNET
MTOR	P42345	DisGeNET
TNFRSF1A	P19438	DisGeNET
FZD2	Q14332	DisGeNET
TGFBR1	P36897	DisGeNET
G6PD	P11413	DisGeNET
SDC1	P18827	DisGeNET
HADH	Q16836	DisGeNET
RPS6KB1	P23443	DisGeNET
MMP13	P45452	DisGeNET
SLC27A6	Q9Y2P4	DisGeNET
MAP3K5	Q99683	DisGeNET
GHRH	P01286	DisGeNET
ITGA3	P26006	DisGeNET
MEF2C	Q06413	DisGeNET
MDH2	P40926	DisGeNET
KCNK2	O95069	DisGeNET
SMAD4	Q13485	DisGeNET
LPL	P06858	DisGeNET
LPA	P08519	DisGeNET
FIS1	Q9Y3D6	DisGeNET
LDLR	P01130	DisGeNET
MMP14	P50281	DisGeNET
CACYBP	Q9HB71	DisGeNET
RANBP1	P43487	DisGeNET
PTN	P21246	DisGeNET
PLCB3	Q01970	DisGeNET
PLCB1	Q9NQ66	DisGeNET
HSPD1	P10809	DisGeNET
PEBP1	P30086	DisGeNET
OPRK1	P41145	DisGeNET
OPRD1	P41143	DisGeNET
IGF1R	P08069	DisGeNET
OPA1	O60313	DisGeNET
YBX1	P67809	DisGeNET
IL4R	P24394	DisGeNET
MYH6	P13533	DisGeNET
LCAT	P04180	DisGeNET
C8A	P07357	DisGeNET
CSNK2A1	P68400	DisGeNET
C7	P10643	DisGeNET
CAV3	P56539	DisGeNET
AVPR1A	P37288	DisGeNET
CYP11B1	P15538	DisGeNET
COL1A1	P02452	DisGeNET
CFL1	P23528	DisGeNET
BDKRB2	P30411	DisGeNET
AK1	P00568	DisGeNET
BNIP3	Q12983	DisGeNET
EDN2	P20800	DisGeNET
DVL1	O14640	DisGeNET
CYBB	P04839	DisGeNET
CSNK2B	P67870	DisGeNET
C8B	P07358	DisGeNET
CCR3	P51677	DisGeNET
BIRC5	O15392	DisGeNET
EPAS1	Q99814	DisGeNET
DAB2	P98082	DisGeNET
EPOR	P19235	DisGeNET
DCN	P07585	DisGeNET
DAG1	Q14118	DisGeNET
APOB	P04114	DisGeNET
CCNA2	P20248	DisGeNET
SLC27A1	Q6PCB7	DisGeNET
ABCA1	O95477	DisGeNET
ENPP1	P22413	DisGeNET
CBS	P0DN79;P35520	DisGeNET
GLA	P06280	DisGeNET
CDH13	P55290	DisGeNET
CLEC16A	Q2KHT3	DisGeNET
PLCL2	Q9UPR0	DisGeNET
JPH3	Q8WXH2	DisGeNET
LDLRAP1	Q5SW96	DisGeNET
ABCG5	Q9H222	DisGeNET
LAMA3	Q16787	DisGeNET
IL12B	P29460	DisGeNET
COL4A2	P08572	DisGeNET
COL4A1	P02462	DisGeNET
ATP2B1	P20020	DisGeNET
CST2	P09228	DisGeNET
ITIH3	Q06033	DisGeNET
LIPA	P38571	DisGeNET
LMNA	P02545	DisGeNET
MRAS	O14807	DisGeNET
RNF13	O43567	DisGeNET
ILF3	Q12906	DisGeNET
IRF5	Q13568	DisGeNET
SLC24A5	Q71RS6	DisGeNET
PLA2G3	Q9NZ20	DisGeNET
IVD	P26440	DisGeNET
ITGA1	P56199	DisGeNET
ITPK1	Q13572	DisGeNET
SCARB1	Q8WTV0	DisGeNET
EIF2AK1	Q9BQI3	DisGeNET
MTHFR	P42898	DisGeNET
ZC3HC1	Q86WB0	DisGeNET
OSGIN1	Q9UJX0	DisGeNET
WRN	Q14191	DisGeNET
SMAD3	P84022	DisGeNET
LRPAP1	P30533	DisGeNET
UHRF1	Q96T88	DisGeNET
CETP	P11597	DisGeNET
YTHDF3	Q7Z739	DisGeNET
ATL1	Q8WXF7	DisGeNET
2020-03-10	Q8NA82	DisGeNET
MMP3	P08254	DisGeNET
ANGPTL4	Q9BY76	DisGeNET
COL13A1	Q5TAT6	DisGeNET
SPTBN5	Q9NRC6	DisGeNET
LTBP2	Q14767	DisGeNET
MLX	Q9UH92	DisGeNET
BIN1	O00499	DisGeNET
ARVCF	O00192	DisGeNET
CCT2	P78371	DisGeNET
TDRKH	Q9Y2W6	DisGeNET
ATXN2	Q99700	DisGeNET
SBF1	O95248	DisGeNET
DIDO1	Q9BTC0	DisGeNET
TLR4	O00206	DisGeNET
RGS12	O14924	DisGeNET
PTPRN2	Q92932	DisGeNET
ARNTL	O00327	DisGeNET
RHOA	P61586	DisGeNET
HNF1A	P20823	DisGeNET
TFF1	P04155	DisGeNET
TAF4	O00268	DisGeNET
APOA1	P02647	DisGeNET
APOC3	P02656	DisGeNET
CPLX2	Q6PUV4	DisGeNET
EMC8	O43402	DisGeNET
SMARCA4	P51532	DisGeNET
TSPAN9	O75954	DisGeNET
PSMB4	P28070	DisGeNET
ALOX5AP	P20292	DisGeNET
ZC3H3	Q8IXZ2	DisGeNET
C2	P06681	DisGeNET
NUP210	Q8TEM1	DisGeNET
C9orf139	Q6ZV77	DisGeNET
SMG6	Q86US8	DisGeNET
CALR	P27797	DisGeNET
SLC7A8	Q9UHI5	DisGeNET
ARHGEF26	Q96DR7	DisGeNET
CD14	P08571	DisGeNET
GPR160	Q9UJ42	DisGeNET
CUL9	Q8IWT3	DisGeNET
SWAP70	Q9UH65	DisGeNET
ALOX5	P09917	DisGeNET
TCF25	Q9BQ70	DisGeNET
PON1	P27169	DisGeNET
PML	P29590	DisGeNET
TP73	O15350	DisGeNET
PITRM1	Q5JRX3	DisGeNET
PLA2G2A	P14555	DisGeNET
PLA2G1B	P04054	DisGeNET
PDZD2	O15018	DisGeNET
MYH9	P35579	DisGeNET
LARGE2	Q8N3Y3	DisGeNET
CEP19	Q96LK0	DisGeNET
HGF	P14210	DisGeNET
SVEP1	Q4LDE5	DisGeNET
ABCG8	Q9H221	DisGeNET
ZNF536	O15090	DisGeNET
NOA1	Q8NC60	DisGeNET
SPTBN4	Q9H254	DisGeNET
PLA2G6	O60733	DisGeNET
MCCC2	Q9HCC0	DisGeNET
FGB	P02675	DisGeNET
CARF	Q8N187	DisGeNET
UGGT2	Q9NYU1	DisGeNET
PLPP3	O14495	DisGeNET
WNK2	Q9Y3S1	DisGeNET
NDST1	P52848	DisGeNET
DNAJC6	O75061	DisGeNET
CYP17A1	P05093	DisGeNET
FES	P07332	DisGeNET
CYP27A1	Q02318	DisGeNET
MAPKAP1	Q9BPZ7	DisGeNET
TENM3	Q9P273	DisGeNET
HLA-B	P01889;P03989;P10319;P18463;P18464;P18465;P30460;P30461;P30462;P30464;P30466;P30475;P30479;P30480;P30481;P30483;P30484;P30485;P30486;P30487;P30488;P30490;P30491;P30492;P30493;P30495;P30498;P30685;Q04826;Q29718;Q29836;Q29940;Q31610;Q31612;Q95365	DisGeNET
NCOR2	Q9Y618	DisGeNET
EEF1A2	Q05639	DisGeNET
TET2	Q6N021	DisGeNET
JCAD	Q9P266	DisGeNET
ERGIC1	Q969X5	DisGeNET
TRAPPC9	Q96Q05	DisGeNET
PIGQ	Q9BRB3	DisGeNET
LZTR1	Q8N653	DisGeNET
ACSS1	Q9NUB1	DisGeNET
GGCX	P38435	DisGeNET
BCAS3	Q9H6U6	DisGeNET
SIRPA	P78324	DisGeNET
VOPP1	Q96AW1	DisGeNET
SORCS2	Q96PQ0	DisGeNET
GLYAT	Q6IB77	CTD
RELA	Q04206	CTD
NANOS2	P60321	CTD
NANOS3	P60323	CTD
FOS	P01100	CTD
CXCL8	P10145	CTD
IFNG	P01579	CTD
JUN	P05412	CTD
FAS	P25445	CTD
MPO	P05164	CTD
CDKN1A	P38936	CTD
NFKB1	P19838	CTD
PPARG	P37231	CTD
CASP9	P55211	CTD
MAPK8	P45983	CTD
BDNF	P23560	CTD
APP	P05067	CTD
GPT	P24298	CTD
FBF1	Q8TES7	CTD
CASP8	Q14790	CTD
PPARA	Q07869	CTD
CYCS	P99999	CTD
CTNNB1	P35222	CTD
KCTD11	Q693B1	CTD
SREBF1	P36956	CTD
LEP	P41159	CTD
EGR1	P18146	CTD
SPP1	P10451	CTD
SGPP1	Q9BX95	CTD
FASN	P49327	CTD
EGFR	P00533	CTD
CASP7	P55210	CTD
MAPK9	P45984	CTD
NCF1	P14598	CTD
NR3C1	P04150	CTD
FASLG	P48023	CTD
NQO1	P15559	CTD
TIMP1	P01033	CTD
IL1A	P01583	CTD
FGF2	P09038	CTD
IL4	P05112	CTD
GPX1	P07203	CTD
IL2	P60568	CTD
POMC	P01189	CTD
CCL3	P10147	CTD
TH	P07101	CTD
GSTP1	P09211	CTD
INS	P01308	CTD
STAT3	P40763	CTD
DUSP1	P28562	CTD
GFAP	P14136	CTD
BAD	Q92934	CTD
DDIT3	P0DPQ6	CTD
LHB	P01229	CTD
CXCL2	P19875	CTD
CEBPB	P17676	CTD
IRS1	P35568	CTD
CAV1	Q03135	CTD
FSHB	P01225	CTD
RUNX2	Q13950	CTD
VIM	P08670	CTD
DNMT1	P26358	CTD
CXCL1	P09341	CTD
CALCA	P01258	CTD
CALCA	P06881	CTD
SGK1	O00141	CTD
CDH1	P12830	CTD
FZR1	Q9UM11	CTD
CTSD	P07339	CTD
ACHE	P22303	CTD
NGF	P01138	CTD
FABP4	P15090	CTD
RB1	P06400	CTD
MAPK14	Q16539	CTD
AIFM1	O95831	CTD
CPT1A	P50416	CTD
BID	P55957	CTD
IL18	Q14116	CTD
ACACA	Q13085	CTD
HSPB1	P04792	CTD
XBP1	P17861	CTD
SCD	O00767	CTD
ATF3	P18847	CTD
NOX4	Q9NPH5	CTD
CDK2	P24941	CTD
FOXO1	Q12778	CTD
JUNB	P17275	CTD
TFRC	P02786	CTD
FOXO3	O43524	CTD
PTEN	P60484	CTD
CXCR4	P61073	CTD
CD44	P16070	CTD
PCK1	P35558	CTD
HSP90AA1	P07900	CTD
COL1A2	P08123	CTD
CCNB1	P14635	CTD
PRL	P01236	CTD
PBX1	P40424	CTD
MKI67	P46013	CTD
CEBPA	P49715	CTD
PLA2G4A	P47712	CTD
SQSTM1	Q13501	CTD
ATF4	P18848	CTD
CCNE1	P24864	CTD
GADD45A	P24522	CTD
MDM2	Q00987	CTD
PTK2	Q05397	CTD
ALDOA	P04075	CTD
SLC22A3	O75751	CTD
CXCL10	P02778	CTD
ID2	Q02363	CTD
NOS1	P29475	CTD
NANOS1	Q8WY41	CTD
SNCA	P37840	CTD
MAOA	P21397	CTD
PIK3R1	P27986	CTD
CD40LG	P29965	CTD
SLC2A4	P14672	CTD
MAP2K1	Q02750	CTD
ATP2A2	P16615	CTD
GAL	P22466	CTD
GCSAM	Q8N6F7	CTD
GSTA4	O15217	CTD
STAT1	P42224	CTD
H2AX	P16104	CTD
BAK1	Q16611	CTD
TNFSF10	P50591	CTD
ABCC3	O15438	CTD
GSTM1	P09488	CTD
BCL2L11	O43521	CTD
DNM1L	O00429	CTD
HSP90B1	P14625	CTD
ITGB1	P05556	CTD
MGST1	P10620	CTD
TNFRSF11B	O00300	CTD
TRIB3	Q96RU7	CTD
CDK4	P11802	CTD
EIF2S1	P05198	CTD
MAPT	P10636	CTD
HSPA1A	P0DMV8	CTD
CLU	P10909	CTD
ACTB	P60709	CTD
TIMP3	P35625	CTD
UCP2	P55851	CTD
ASNS	P08243	CTD
CCND2	P30279	CTD
SELENOP	P49908	CTD
SLC47A1	Q96FL8	CTD
ATF2	P15336	CTD
GPAM	Q9HCL2	CTD
AGTR2	P50052	CTD
GAPDH	P04406	CTD
RAF1	P04049	CTD
PDK4	Q16654	CTD
ATP1A1	P05023	CTD
TJP1	Q07157	CTD
GSN	P06396	CTD
NPY	P01303	CTD
SAT1	P21673	CTD
SLC26A1	Q9H2B4	CTD
SLC38A1	Q9H2H9	CTD
EIF4EBP1	Q13541	CTD
AR	P10275	CTD
CDK1	P06493	CTD
SOCS3	O14543	CTD
MCL1	Q07820	CTD
NUPR1	O60356	CTD
SLC3A2	P08195	CTD
IGFBP3	P17936	CTD
TAC1	P20366	CTD
SP1	P08047	CTD
DAND5	Q8N907	CTD
CCND3	P30281	CTD
HMGCS1	Q01581	CTD
GOT1	P17174	CTD
SLC7A11	Q9UPY5	CTD
TNFRSF10B	O14763	CTD
BIRC2	Q13490	CTD
IGFBP4	P22692	CTD
ACLY	P53396	CTD
KLF4	O43474	CTD
NRP1	O14786	CTD
NELL1	Q92832	CTD
RGS4	P49798	CTD
KDR	P35968	CTD
ODC1	P11926	CTD
OGG1	O15527	CTD
LEPROT	O15243	CTD
LEPR	P48357	CTD
PPP1R15A	O75807	CTD
NTRK2	Q16620	CTD
FOSB	P53539	CTD
SOD3	P08294	CTD
LDHB	P07195	CTD
SRC	P12931	CTD
BGLAP	P02818	CTD
TPI1	P60174	CTD
PER1	O15534	CTD
PRKCB	P05771	CTD
GUCY2C	P25092	CTD
STAR	P49675	CTD
S100A4	P26447	CTD
MAP1LC3B	Q9GZQ8	CTD
ENO1	P06733	CTD
GUSB	P08236	CTD
EEF1A1	P68104	CTD
RGS2	P41220	CTD
LCN2	P80188	CTD
ALDH2	P05091	CTD
CFLAR	O15519	CTD
HSD11B1	P28845	CTD
ALDH1A1	P00352	CTD
TGFA	P01135	CTD
GSTT1	P30711	CTD
ECH1	Q13011	CTD
MGMT	P16455	CTD
IL12A	P29459	CTD
EIF2AK3	Q9NZJ5	CTD
RAC1	P63000	CTD
G6PC	P35575	CTD
MT1A	P04731	CTD
BMP2	P12643	CTD
CDH2	P19022	CTD
MSMO1	Q15800	CTD
SLC2A1	P11166	CTD
ALPL	P05186	CTD
MMP7	P09237	CTD
GDF15	Q99988	CTD
S100A9	P06702	CTD
EP300	Q09472	CTD
EPX	P11678	CTD
ME1	P48163	CTD
CP	P00450	CTD
TAGLN	Q01995	CTD
PKM	P14618	CTD
IL5	P05113	CTD
SLC29A1	Q99808	CTD
GNAS	O95467	CTD
GNAS	P63092	CTD
GNAS	P84996	CTD
GNAS	Q5JWF2	CTD
CYP19A1	P11511	CTD
PDGFRB	P09619	CTD
AKT2	P31751	CTD
CITED2	Q99967	CTD
LITAF	Q99732	CTD
BIRC3	Q13489	CTD
DUSP5	Q16690	CTD
ALAD	P13716	CTD
DDIT4	Q9NX09	CTD
CCN1	O00622	CTD
EGR2	P11161	CTD
HBEGF	Q99075	CTD
ACACB	O00763	CTD
SULT1A1	P50225	CTD
HSPA8	P11142	CTD
HRAS	P01112	CTD
ADM	P35318	CTD
PDGFB	P01127	CTD
POR	P16435	CTD
RRM2	P31350	CTD
GH1	P01241	CTD
APEX1	P27695	CTD
TUBB3	Q13509	CTD
CASP6	P55212	CTD
SLC2A2	P11168	CTD
AQP1	P29972	CTD
MAP2K2	P36507	CTD
FDFT1	P37268	CTD
GADD45G	O95257	CTD
TOP2A	P11388	CTD
NFIL3	Q16649	CTD
TGFBI	Q15582	CTD
FOSL1	P15407	CTD
DKK1	O94907	CTD
AREG	P15514	CTD
MT3	P25713	CTD
AQP3	Q92482	CTD
HSPH1	Q92598	CTD
EGF	P01133	CTD
G0S2	P27469	CTD
CAMK2A	Q9UQM7	CTD
HSP90AB1	P08238	CTD
GPX3	P22352	CTD
CREBBP	Q92793	CTD
STAT6	P42226	CTD
HSPA1B	P0DMV9	CTD
PHGDH	O43175	CTD
CYP1B1	Q16678	CTD
NR1H3	Q13133	CTD
LOX	P28300	CTD
CRYAB	P02511	CTD
NR4A1	P22736	CTD
SQLE	Q14534	CTD
STMN1	P16949	CTD
MGLL	Q99685	CTD
CPT2	P23786	CTD
NLRP3	Q96P20	CTD
ATP2B4	P23634	CTD
XRCC5	P13010	CTD
ITGAM	P11215	CTD
APAF1	O14727	CTD
MME	P08473	CTD
S100A8	P05109	CTD
CASP2	P42575	CTD
EIF4G1	Q04637	CTD
PECAM1	P16284	CTD
NINJ1	Q92982	CTD
HSPE1	P61604	CTD
CHUK	O15111	CTD
TFAM	Q00059	CTD
ADRB3	P13945	CTD
MAP2K3	P46734	CTD
SERPINB2	P05120	CTD
PRDX2	P32119	CTD
SREBF2	Q12772	CTD
E2F1	Q01094	CTD
COL18A1	P39060	CTD
CX3CL1	P78423	CTD
ERBB2	P04626	CTD
CFTR	P13569	CTD
CHAT	P28329	CTD
NREP	Q16612	CTD
SRXN1	Q9BYN0	CTD
XIAP	P98170	CTD
PDCD4	Q53EL6	CTD
BBC3	Q96PG8	CTD
BBC3	Q9BXH1	CTD
IGFBP1	P08833	CTD
CD86	P42081	CTD
TXNIP	Q9H3M7	CTD
SNAI1	O95863	CTD
DRD2	P14416	CTD
KEAP1	Q14145	CTD
BACE1	P56817	CTD
POU5F1	Q01860	CTD
ABCG1	P45844	CTD
NR4A3	Q92570	CTD
FABP1	P07148	CTD
SLC11A2	P49281	CTD
CAPN2	P17655	CTD
EIF5	P55010	CTD
RAMP2	O60895	CTD
GPX2	P18283	CTD
PDPK1	O15530	CTD
PDK1	Q15118	CTD
FOSL2	P15408	CTD
SESN1	Q9Y6P5	CTD
VDR	P11473	CTD
ACKR3	P25106	CTD
P4HA1	P13674	CTD
PDIA3	P30101	CTD
PSAT1	Q9Y617	CTD
DIO2	Q92813	CTD
INSIG1	O15503	CTD
ITGAV	P06756	CTD
FADD	Q13158	CTD
ACADM	P11310	CTD
ID1	P41134	CTD
DNMT3B	Q9UBC3	CTD
MT2A	P02795	CTD
ID3	Q02535	CTD
NR1H4	Q96RI1	CTD
SLC22A4	Q9H015	CTD
TLR2	O60603	CTD
ITPR1	Q14643	CTD
GFRA1	P56159	CTD
RAN	P62826	CTD
IER3	P46695	CTD
PTGES	O14684	CTD
RPS6	P62753	CTD
TPM1	P09493	CTD
DNAJB9	Q9UBS3	CTD
MAFF	Q9ULX9	CTD
PER2	O15055	CTD
PPIA	P62937	CTD
MARCKS	P29966	CTD
BTG2	P78543	CTD
FGF1	P05230	CTD
HMGCS2	P54868	CTD
PLD1	Q13393	CTD
CCNG2	Q16589	CTD
EMP1	P54849	CTD
MET	P08581	CTD
SLTM	Q9NWH9	CTD
CASP12	Q6UXS9	CTD
CTSL	P07711	CTD
TSC22D3	Q99576	CTD
IRS2	Q9Y4H2	CTD
LGALS3	P17931	CTD
IL13	P35225	CTD
TF	P02787	CTD
CEBPD	P49716	CTD
ANXA4	P09525	CTD
DES	P17661	CTD
GSTA2	P09210	CTD
LMCD1	Q9NZU5	CTD
GSTM3	P21266	CTD
ABCB4	P21439	CTD
ATF6	P18850	CTD
EFNA1	P20827	CTD
NT5E	P21589	CTD
CCR2	P41597	CTD
GEM	P55040	CTD
PRKCA	P17252	CTD
PRKACA	P17612	CTD
APLP2	Q06481	CTD
DHCR7	Q9UBM7	CTD
ERN1	O75460	CTD
VCL	P18206	CTD
TUBA4A	P68366	CTD
CXCL5	P42830	CTD
IGFBP2	P18065	CTD
COL2A1	P02458	CTD
ACO2	Q99798	CTD
NCF2	P19878	CTD
PITX3	O75364	CTD
PTX3	P26022	CTD
ANXA2	P07355	CTD
GATD3B	A0A0B4J2D5	CTD
HES1	Q14469	CTD
NFE2L1	Q14494	CTD
NRF1	Q16656	CTD
KRT8	P05787	CTD
HOMER1	Q86YM7	CTD
YWHAE	P62258	CTD
CS	O75390	CTD
HSPA9	P38646	CTD
HERPUD1	Q15011	CTD
PDLIM1	O00151	CTD
STIP1	P31948	CTD
C1S	P09871	CTD
PNKD	Q8N490	CTD
MR1	Q95460	CTD
INSR	P06213	CTD
COMT	P21964	CTD
MAOB	P27338	CTD
TKT	P29401	CTD
DDR2	Q16832	CTD
ITGA2	P17301	CTD
OCLN	Q16625	CTD
GAP43	P17677	CTD
NGFR	P08138	CTD
PRKCZ	Q05513	CTD
EIF5A	P63241	CTD
ACSL1	P33121	CTD
ASS1	P00966	CTD
HDAC1	Q13547	CTD
IDI1	Q13907	CTD
MAP2	P11137	CTD
TNFAIP3	P21580	CTD
IFIT1	P09914	CTD
ANXA1	P04083	CTD
CD9	P21926	CTD
DUSP6	Q16828	CTD
CRH	P06850	CTD
PDGFRA	P16234	CTD
GAS6	Q14393	CTD
NME1	P15531	CTD
CDKN2A	P42771	CTD
CDKN2A	Q8N726	CTD
PHLDA1	Q8WV24	CTD
TK1	P04183	CTD
HMGA2	P52926	CTD
OGDH	Q02218	CTD
TMSB4X	P62328	CTD
CCNB2	O95067	CTD

## Sheet: Sheet2
Supplement Table S2. The Icariin target genes.
Gene symbol
PDE5A
CA7
CA12
CA4
AKR1B1
NQO2
NOX4
CA2
PTGS2
RPS6KA3
ACHE
ADRA2C
NMUR2
ADRA2A
CD38
TNF
IL2
ADORA1
SQLE
XDH
BCL2
PRKCD
PRKCA
PRKCB
PRKCE
PRKCH
SERPINE1
TP53
VCP
TNNC1
TNNT2
TNNI3
ALOX5
PRKCG
KLK1
KLK2
PRKACA
PRKCZ
KISS1R
F10
LCK
ADORA3
DUSP3
CA14
KDM2A
KDM6B
TERT
SLC29A1
KCNH2
CCR1
PTGER3
GRK7
GRK3
GRK2
GRK1
GRK5
GRK4
GRK6
NOS2
HSP90AA1
IKBKB
F7
F2
TOP1
TDP1
KDM1A
ESR1
MPG
BCL2L1
LDHA
LDHB
BAD
PTPN1
CYP19A1
PTPRA
KLKB1
ABCB1
CHEK2
CHEK1
ALDH2
AKT1
TRAP1
HSP90AB1
CYP1B1
KCNA3
PLG
BCHE
CA13
ABCC1
EGFR
SLC5A1
ADORA2A
BACE1
APP
RELA
SIGMAR1
DRD2
OPRD1
NFKB1
CYP1A1
CYP1A2
OPRM1
JUN
NOS3
SCARB1
PNPLA2
SLCO1B3
SLCO2B1
PDE11A
